# Supplementary material for: Decoding Diffuse Midline Gliomas: A Comprehensive Review of Pathogenesis, Diagnosis and Treatment
Source: Cancers (Basel). 2023 Oct 6;15(19):4869. doi: 10.3390/cancers15194869 (PMC10571999; doi:10.3390/cancers15194869)
Supplement: Supplementary file 1 [file cancers-15-04869-s001.zip]

Archive with 1 entries (1 files):
- cancers-2499097-supplementary.pdf
